# Supplementary material for: Unveiling DNA damage repair-based molecular subtypes, tumor microenvironment and pharmacogenomic landscape in gastric cancer
Source: Front Genet. 2023 Apr 14;14:1118889. doi: 10.3389/fgene.2023.1118889 (PMC10140566; doi:10.3389/fgene.2023.1118889)
Supplement: Supplementary file 1 [file Table1.XLSX]

## Sheet: Sheet1
ABL1
ACD
ACTL6A
ACTR5
ACTR8
ALKBH1
ALKBH2
ALKBH3
AMN1
ANKRD28
ANKRD44
ANKRD52
APEX1
APEX2
APITD1
APLF
APTX
ARID1A
ARID1B
ARID2
ASF1A
ASF1B
ATF2
ATM
ATR
ATRIP
ATRX
ATXN3
BAP1
BARD1
BAZ1A
BAZ1B
BCAS2
BLM
BRCA1
BRCA2
BRCC3
BRD7
BRE
BRIP1
BTG2
CCDC98
CCNA1
CCNA2
CCNB1
CCNB2
CCNB3
CCNC
CCND1
CCND2
CCND3
CCNE1
CCNH
CCNO
CDC25A
CDC25B
CDC5L
CDK2
CDK4
CDK7
CDKN1A
CDKN2A
CDKN2D
CETN2
CHAF1A
CHEK1
CHEK2
CHRAC1
CIB1
CLK2
CLSPN
CNOT7
COPS2
COPS3
COPS4
COPS5
COPS6
COPS7A
COPS7B
COPS8
CRY1
CRY2
CSNK1D
CSNK1E
CTC1
CUL3
CUL4A
CUL5
DAXX
DCLRE1A
DCLRE1B
DCLRE1C
DDB1
DDB2
DDX11
DKC1
DLGAP5
DMC1
DNA2
DNMT1
DNTT
DUT
EID3
EME1
EME2
ERCC1
ERCC2
ERCC3
ERCC4
ERCC5
ERCC6
ERCC8
EXO1
EYA1
EYA3
FAAP100
FAAP24
FAM175A
FAN1
FANCA
FANCB
FANCC
FANCD2
FANCE
FANCF
FANCG
FANCI
FANCL
FANCM
FBXO18
FEN1
GADD45A
GADD45G
GAR1
GEN1
GPS1
GTF2H1
GTF2H2
GTF2H3
GTF2H4
GTF2H5
H2AFX
H2AFZ
HELQ
HES1
HFM1
HINFP
HLTF
HMGB1
HMGB2
HUS1
HUS1B
INO80
INO80B
INO80C
INO80D
INO80E
IP6K3
KAT2A
KAT5
LIG1
LIG3
LIG4
MAD2L2
MBD4
MCRS1
MDC1
MDM2
MDM4
MEN1
MGMT
MLH1
MLH3
MMS19
MMS22L
MNAT1
MPG
MPLKIP
MRE11A
MSH2
MSH3
MSH4
MSH5
MSH6
MTOR
MUS81
MUTYH
MVP
MYBBP1A
NABP1
NABP2
NBN
NCAPD2
NCAPD3
NCAPG
NCAPG2
NCAPH
NCAPH2
NDNL2
NEIL1
NEIL2
NEIL3
NFATC2IP
NFRKB
NHEJ1
NHP2
NOP10
NPM1
NSMCE1
NSMCE2
NSMCE4A
NTHL1
NUDT1
OBFC1
OBFC2B
OGG1
PALB2
PAPD7
PARG
PARP1
PARP2
PARP3
PARP4
PARPBP
PAXIP1
PBRM1
PCNA
PDS5A
PDS5B
PER1
PER2
PER3
PIAS1
PIAS2
PIAS3
PIAS4
PIF1
PINX1
PLRG1
PMS1
PMS2
PMS2P5
PNKP
POLA1
POLB
POLD1
POLD2
POLD3
POLD4
POLE
POLE2
POLE3
POLE4
POLG
POLG2
POLH
POLI
POLK
POLL
POLM
POLN
POLQ
POLR2A
POLR2B
POLR2C
POLR2D
POLR2E
POLR2F
POLR2G
POLR2H
POLR2I
POLR2J
POLR2K
POLR2L
POLS
POT1
PPP4C
PPP4R1
PPP4R2
PPP4R4
PPP6C
PPP6R1
PPP6R2
PPP6R3
PRKCG
PRKDC
PRMT6
PRPF19
RAD1
RAD17
RAD18
RAD21
RAD23A
RAD23B
RAD50
RAD51
RAD51B
RAD51C
RAD51D
RAD52
RAD54B
RAD54L
RAD9A
RAD9B
RASSF7
RBBP8
RBX1
RDM1
RECQL
RECQL4
RECQL5
REV1
REV3L
RFC1
RFC2
RFC3
RFC4
RFC5
RIF1
RMI2
RNF168
RNF4
RNF8
RPA1
RPA2
RPA3
RPA4
RPAIN
RPS27L
RRM1
RRM2
RRM2B
RTEL1
RUVBL1
RUVBL2
SETMAR
SETX
SFR1
SHFM1
SHPRH
SIRT1
SLX1A
SLX1B
SLX4
SMARCA2
SMARCA4
SMARCA5
SMARCAD1
SMARCAL1
SMARCB1
SMARCC1
SMARCC2
SMARCD1
SMARCE1
SMC1A
SMC1B
SMC2
SMC3
SMC4
SMC5
SMC6
SMEK2
SMG6
SMUG1
SOD1
SPO11
STAG1
STAG2
STRA13
SUMO1
SUMO2
SUMO3
SUMO4
SWI5
TADA3
TCEA1
TCEB1
TCEB2
TCEB3
TDG
TDP1
TDP2
TELO2
TEN1
TEP1
TERF1
TERF2
TERF2IP
TERT
TFPT
TIMELESS
TINF2
TIPIN
TNKS
TNP1
TONSL
TOP1
TOP2A
TOP2B
TOP3A
TOP3B
TOPBP1
TP53
TP53BP1
TP73
TREX1
TREX2
TRIM28
TRIP13
TTI1
TTI2
TYMS
UBA1
UBA2
UBB
UBC
UBD
UBE2A
UBE2B
UBE2I
UBE2N
UBE2NL
UBE2T
UBE2V1
UBE2V2
UIMC1
UNG
UPF1
USP1
UVRAG
UVSSA
VCP
WDR48
WEE1
WRAP53
WRN
XAB2
XPA
XPC
XRCC1
XRCC2
XRCC3
XRCC4
XRCC5
XRCC6
XRCC6BP1
YBX1
ZRANB3
ZSWIM7
